# Supplementary material for: Identifying Regions of the Genome Associated with Conception Rate to the First Service in Holstein Heifers Bred by Artificial Insemination and as Embryo Transfer Recipients
Source: Genes (Basel). 2024 Jun 11;15(6):765. doi: 10.3390/genes15060765 (PMC11202900; doi:10.3390/genes15060765)
Supplement: Supplementary file 1 [file genes-15-00765-s001.zip]

Archive with 1 entries (1 files):
- genes-3034965-supplementary.pdf
